# Supplementary material for: Genetically stable poliovirus vectors activate dendritic cells and prime antitumor CD8 T cell immunity
Source: Nat Commun. 2020 Jan 27;11:524. doi: 10.1038/s41467-019-13939-z (PMC6985231; doi:10.1038/s41467-019-13939-z)
Supplement: Supplementary file 4 — Source Data File 1 [file 41467_2019_13939_MOESM4_ESM.xlsx]

## Sheet: Figure 1
FIGURE 1
F. Raw data for growth curve
Time		mOVA1			mOVA1 (pfu/cell)			Plaque Size				Immunoblot
	1	2	3	1	2	3
0	1500000	1500000	630000	0.487	0.487	0.204545
2	300000	180000	690000	0.0974026	0.0584416	0.224026
4	120000	186000	300000	0.038961	0.0603896	0.0974026						2C				Tubulin
6	45000000	93000000	69000000	14.6104	30.1948	22.4026
8	360000000	570000000	420000000	116.883	185.065	136.364
10	150000000	660000000	600000000	48.7013	214.286	194.805
12	810000000	180000000	660000000	262.987	58.4416	214
24	810000000	660000000		262.987	214.286
		mOVA2			mOVA2 (pfu/cell)
	1	2	3	1	2	3
0	2100000	1200000	480000	0.681818	0.38961	0.155844
2	480000	210000	480000	0.155844	0.0681818	0.155844
4	1200000	2700000	1020000	0.38961	0.876623	0.331169
6	600000000	300000000	192000000	194.805	97.4026	62.3377
8	1470000000	1560000000	1020000000	477.273	506.494	331.169
10	1830000000	1200000000	2700000000	594.156	389.61	876.623
12	1500000000	780000000	3600000000	487.013	253.247	1168.83
24	2100000000			681.818
H. Raw data for growth curve
Time		RIPO(H3.3) (pfu/cell)			RIPOdelta6 (pfu/cell)
	1	2	3	1	2	3
0	0.111111	0.148148	0.111111	0.0572727	0.0818182	0.218182
2	0.0207407	0.0135802	0.0148148	0.0109091	0.00818182	0.0109091
4	0.0777778	0.0925926	0.0814815	0.0109091	0.0136364	0.0136364
6	66.6667	40.7407	77.7778	2.72727	10.9091	38.1818
8	259.259	259.259	111.111	109.091	136.364	54.5455
10	296.296	444.444	111.111	163.636	300	327.273
12	148.148	333.333	333.333	163.636	409.091	109.091
24	555.556			381.818

## Sheet: Figure 2
FIGURE 2
H3.3K27M Expression						eIF4G1 cleavage & P2/2BC/2C expression
