# Supplementary material for: Genetically stable poliovirus vectors activate dendritic cells and prime antitumor CD8 T cell immunity
Source: Nat Commun. 2020 Jan 27;11:524. doi: 10.1038/s41467-019-13939-z (PMC6985231; doi:10.1038/s41467-019-13939-z)
Supplement: Supplementary file 5 — Source Data File 2 [file 41467_2019_13939_MOESM5_ESM.xlsx]

## Sheet: Figure 3
FIGURE 3
A. GMCSF BMDCs
Immunoblots
2C			eIF4G1			p-STAT1(Y701)			STAT1			TAP1			ISG15			Tubulin
B. FLT3L BMDCs
Immunoblots
2C			eIF4G1			p-STAT1(Y701)			STAT1			TAP1			ISG15			Tubulin
A. GMCSF BMDCs
Maturation markers (%DCs expressing)
	Mock				LPS 12				mOVA 12				mOVA 24				mOVA 36				mOVA 48
PDL1	32.6	25.7	30	21.9	84.8	90.9	86	82.9	62.8	38.3	70.4	53.5	78.6	51.5	79.5	72.1	80.2	85.5	79.3	65.9	71.1	94.5	64.3	66.4
CD40	11.8	3.07	11.8	28	95.7	98.2	96.4	98.6	59.4	31.7	68.8	81.7	86.2	59.4	73	95.3	86.8	93.2	74.6	98	81.9	96.8	57.4	93
CD80	23.2	11.4	15.6	16.2	43.4	26.7	41	41.8	21.2	9.44	19.5	10.6	29	8.13	17.9	14.4	27.9	13.6	33.6	23	33.4	20.5	32.6	24
CD86	17.7	10.1	15.7	19.7	68.7	71.6	69.2	80.1	20.3	13.4	28.7	28	43	38	37.6	57.5	41	64.4	44.7	63.6	38.5	68.5	31.9	56.7
B. FLT3L BMDCs
Maturation markers (%DCs expressing)
	Mock			LPS 12			mOVA 12			mOVA 24			mOVA 36			mOVA 48
CD40	2.99	1.89	1.41	87.6	75.7	78.1	4.43	1.83	2.38	31.2	11.5	10.1	61.1	37.4	31.9	61.1	37.4	46.6
CD86	1.72	0.91	0.69	80.9	62.5	63.2	2.64	0.71	1.12	19.2	5.63	4.41	37.8	16.6	14.8	31.7	15.3	16.4
CD80	0.92	0.62	0.38	42.7	44.1	44.2	0.88	0.5	0.61	0.55	0.64	0.73	1.14	1.89	1.3	5.58	3.42	2.64
PDL1	9.82	8.56	8.56	88.6	72.3	74.5	11.9	9.62	10.3	24.1	12.2	14.9	46.8	21.8	22.3	42.3	20.2	24.4
C. GMCSF BMDC Cytokines
	Mock 0					Mock 12					LPS 12					mOVA 12					Mock 24					mOVA 24
IFNa	0	0	0			1.84	0	0			59.16	31.4	33.52			247	345.65	322.54			0	0	0			375.46	354.49	275.7
IFNb	16.96	3.74	3.17			10.58	2.11	2.62			250.27	139.54	127.7			183.14	265.73	271.86			2.11	2.11	2.9			274.37	259.54	241.66
CCL5	466.63	466.11	350.47			492.37	383.15	75.68			14809.5	6013.08	4081.47			278.21	432.21	206.62			242.21	349.72	49.78			441.74	435.65	76.04
CXCL10	1190.59	916.51	775.75			1086.26	772.36	347.64			5582.1	5582.1	5582.1			4261.95	5135.58	902.15			672.61	742.2	283.45			5582.1	5228.77	985.57
	Mock 36					mOVA 36					Mock 48					mOVA 48
IFNa	0	1.84	0			178.78	254.69	265.8			1.63	2.06	0			391.48	336.74	291.23
IFNb	3.17	4.6	0			108.58	162.79	200.79			11.49	10.88	0			138.99	154.07	173.27
CCL5	365.16	745.89	252.8			264.14	542.46	188.86			548.12	720.29	48.94			357.6	449.21	166.73
CXCL10	735.31	954.12	556.08			2814.2	3996.84	1648.49			1094.71	1061.35	252.19			3548.13	3610.85	2005.17
D. FLT3L BMDC Cytokines
	Mock 0					Mock 12					LPS 12					mOVA 12					Mock 24					mOVA 24
IFNa	4.2	1.67	0			1.67	1.67	0			30.72	31.35	0			1.67	1.67	0			1.67	1.67	0			410.84	81.45	228.61
IFNb	14.22	0	12.54			0	0	12.68			121.32	203.69	67.87			0	5.22	0			0	0	0			360.13	65.21	461.56
CCL5	41.78	32.95	17.95			64.39	42.04	9.77			11733.1	6386.09	6644.69			28.53	17.29	18.58			72.98	4.47	9.77			456.51	66.75	106.05
CXCL10	102.49	81.85	24.73			91.48	70.61	20.07			11768	11768	11768			84.15	103.98	99.75			143.48	21.49	24.73			11768	1307.38	2847.49
	Mock 36					mOVA 36					Mock 48					mOVA 48
IFNa	1.67	1.67	0			1737.63	634.46	262.47			1.67	1.67	0			1104.95	630.35	500.36
IFNb	0	0	0			804.56	500.59	110.33			0	0	13.38			438.31	490.98	336.19
CCL5	192.3	88.14	18.58			7914.33	7214.26	2261.01			92.81	61.98	10.65			7825.93	638.28	1156.05
CXCL10	282.45	147.71	20.07			11768	11768	11768			142.85	148.17	67.04			11768	11768	11768
E. OT-1 Co-culture
		Granzyme B							IFNg
		OT-I			WT				OT-I			WT
Unstimulated		0	0	0	0	0	0		0	0	0	0	0	0
SIINFEKL		2669.81	2209.08	2744.74	0	0	0		1325.25	1475.72	1632.14	0	0	0
LPS		508.608	207.564	144.452	315.392	328.192	388.96		143.424	138.096	202.344	30.476	0	0
LPS+SIINFEKL		4746.97	4915.8	5323.44	364.896	439.492	395.208		3199.21	3097.72	3383.29	39.432	35.08	0
mRIPO		0	0	0	2.248	1.228	0		0	0	74.036	0	0	0
mOVA2		5744.86	5454.91	5743.93	64.512	69.392	54.8		2798.66	3024.09	3067.6	0	0	0
mRIPO+SIINFEKL		5473.3	4644.97	4270.37	0	2.248	2.248		2524.7	1993.28	1980.77	0	0	0

## Sheet: Figure 4
FIGURE 4
A.
				Mock									mOVA
IFNg	5.06	8.61	8.88	6.97	0	0	3.73	0	45.09	34.31	38.29	30.89	28.79	76.87	52.59	18.21	32.73
CXCL1	24.37	32.91	29.36	30.68	23.6	2.4	25.75	5.29	106.48	87.57	84.35	85.35	70.51	30.68	57.52	10.74	32.65
TNFa	11.1	18	13.58	10.27	0	0	6.5	0	71.39	56.21	53.03	48.87	43.32	11.52	21.5	0	13.99
CCL2	46.09	95.39	53.5	255.5	194.42	120.86	213.8	125.42	175.02	151.8	167.25	185.59	161.25	258.85	394.84	144.4	260.13
IL12p70	5.58	10.32	15.03	26.37	0	0	13.96	0	83.54	63.31	80.48	84.15	52.89	12.9	38.28	0	19.46
CCL5	18.07	29.29	18.72	51.46	102.1	10.55	48.28	13.61	117.24	98.84	143.62	116.74	89.69	332.63	867.9	219.52	297.3
IL1B	858.38	898.39	765.96	537.54	219.58	137.98	588.89	208.94	1125.71	1204.71	1122.25	1043.24	834.7	475.39	686.33	164.96	450.92
CXCL10	239.64	231.91	197.51	275.66	69.52	89.25	165.59	76.37	407.1	448.71	815.33	782.93	538.48	2641.34	5679	1042.1	2125.87
GMCSF	45.98	33.23	54.47	50.8	0	0	27.22	0	107.31	76.28	90.41	78.4	80.93	28.23	61.42	0	28.74
IL10	171.43	173.06	174.67	216.1	7.06	0	132.79	18.12	587.42	540.37	485.31	506.55	462.53	170.71	224.51	10.97	165.81
IFNB	146.55	114.5	135.65	76.74	0	0	39.29	0	316.19	251.29	256.14	235.47	234.92	75.34	175.58	3.16	69.72
IFNa	87.67	71.06	99.13	35.54	0	0	25.52	0	264.58	208.95	262.21	230.38	185.08	91.55	163.76	46.3	78.21
IL6	157.28	133.37	130.24	138.68	34.4	22.26	36.2	0	375.39	315.91	399.81	329.46	298.71	67.99	114.86	3.5	74.91
B.
					Mock									mOVA
Live CD45+	3.23	5.64	2.38	1.33	2.88	2.16	1.11	1.07	1.12	25.5	18.7	11.2	2.67	7.33	10.4	10.1	7.87	4.4
Live CD4+	0.091	0.57	0.11	0.11	0.022	0.072	0.013	0.025	0.021	3.52	2.09	0.66	0.099	0.33	0.077	0.16	0.16	0.13
Live CD8+	0.053	0.62	0.11	0.078	0.079	0.092	0.033	0.041	0.042	3.37	1.59	1.48	0.16	0.49	0.37	0.37	0.46	0.26
Live CD11b	2.64	2.48	0.93	0.59	1.93	1.35	0.7	0.66	0.72	3.86	3.38	2.88	1.44	3.55	5.9	5.73	4.86	2.7
Live CD11c+	1.03	1.52	0.49	0.55	1.73	1.43	0.8	0.73	0.75	2.27	1.94	1.95	0.77	2.13	3.79	4.75	4.24	1.97
C.
	Mock										mOVA
CD86	1.65	2.33	1.29	4.14	3.16	1.32	2.04	2.88	1.27	0.83	8.74	7.89	6.4	2.51	6.93	4.52	12.8	8.69	7.65	7.93
CD40	10.6	16	8.39	5.13	2.11	2.75	2.66	6.47	3.8	8.8	50.7	35.1	40	39.2	74.4	12	45.3	32.6	27.9	28
