# Supplementary material for: Genetically stable poliovirus vectors activate dendritic cells and prime antitumor CD8 T cell immunity
Source: Nat Commun. 2020 Jan 27;11:524. doi: 10.1038/s41467-019-13939-z (PMC6985231; doi:10.1038/s41467-019-13939-z)
Supplement: Supplementary file 6 — Source Data File 3 [file 41467_2019_13939_MOESM6_ESM.xlsx]

## Sheet: Figure 5
FIGURE 5
A.
	MOG
mRIPOd6	0	2	2	2	0.666667	2	3.33333	3.33333	0.666667
poly(I:C)	1.33333	0	3.33333
poly(I:C)+SIINFEKL	0	0		28.6667	6.66667	2	0	0	0	0
mRIPOd6+SIINFEKL	3.33333	0.666667	0		2.66667	12.6667	32.6667	32.6667	42	4.66667
mOVA2	0	4	2	2	0	8	2	6	6	10
	SIINFEKL
mRIPOd6	0	9.33333	1.33333	3.33333	0	1.33333	3.33333	2	3.33333
poly(I:C)	1.33333	3.33333	2
poly(I:C)+SIINFEKL	25.3333	14		131.333	62.6667	8	4	14.6667	37.3333	26
mRIPOd6+SIINFEKL	6	11.3333	2.66667		0.666667	6.66667	8.66667	20.6667	0	16
mOVA2	479.333	114	104.667	233.333	283.333	398.667	478	94.6667	39.3333	266.667
D.
	mRIPOd6
CD8+Pentamer+	0.074	0.036	0.076	0.045	0.025	0	0.096	0	0
		Poly(I:C)
CD8+Pentamer+	0.024	0.027	0.042
	poly(I:C)+SIINFEKL
CD8+Pentamer+	0.021	0.054	0.067	0.087	0.1	0.25	0.091	0.12	0.072	0.059
	mRIPOd6+SIINFEKL
CD8+Pentamer+	0.12	0.047	0.13	0.1	0.092	0.17	0.077	0.091	0.069	0.046
	mOVA2
CD8+Pentamer+	1.15	1.62	0.32	0.93	0.68	0.25	0.13	0.55	0.17
E.
	mRIPOd6			CFA+Pep			m(H3.3)
CD8+Tetramer+	1.2	0.87	1	5.7	5.72	6.6	6.12	6.48

## Sheet: Figure 6
FIGURE 6
A. and B.
Days post implant	RIPOd6
7	60.7618	55.7936	0	99.9993	0	197.961	55.6423	39.7535	71.7854	14.7518
9	323.024	246.274	329.346	258.76	77.4271	274.858	150.93	76.1367	393.531	135.306
11	730.945	596.215	439.798	483.772	57.0573	472.529	301.932	148.86	601.651	278.487
13	1767.94	744.243	833.824	772.285	124.66	430.66	404.812	239.01	607.627	419.07
15		1894.11	1858.02	1068.36	153.773	760.23	1095.83	432.597	1468.25	497.291
17					274.677	1518.01		1097.21		952.82
19					658.266					1849.66
21					881.395
23					1413.57
25
27
29
45
Days post implant	mOVA
7	0	0	0	0	0	21.0721	0	28.9277	0	0
9	0	0	0	47.722	44.0606	61.3817	47.1168	22.3694	38.0717	25.8633
11	26.3672	0	0	136.3	44.0606	229.72	200.359	26.1263	193.975	66.0342
13	184.301	0	0	330.247	0	414.275	333.319	114.881	253.131	93.7467
15	393.902	0	26.3672	791.175	65.1619	345.309	647.125	99.979	430.216	331.022
17	542.822	107.461	71.1183	1616.66	235.456	506.875	1649.26	291.594	627.766	422.024
19	800.657	221.225	221.225		394.77	703.991		926.482	818.961	526.694
21	1037.49	263.757	251.569		558.527	1297.42		1234.9	872.419	957.932
23		336.111	393.165		718				1319.75	1995.75
25		426.286	1092		1205.14
27		600.1
29		623.192
45		1447.8
C.
	RIPOd6				mOVA
CD3	9.46	17.9	34.9	19.8	35.7	59.5	46.9	47.2
CD8/CD4	3.12281	2.56654	1.96202	2.50965	3.31111	18.1467	11.888	9.78865
D.
Left Tumor	B16F10.9
Days post implant	mOVA										RIPOd6
7	0	0	0	0	0	0	0	21.4375			0	54.5914	0	0	0	0	51.5809	51.3611	72.7904
9	105.289	0	146.377	145.989	19.1364	0	27.436	86.6884			28.7562	152.411	0	58.1071	32	0	70.3864	85.9398	94.3946
11	265.688	0	226.492	239.916	70.7104	20.1561	79.634	166.064			186.747	281.833	0	122.657	95.5515	120.513	121.875	165.071	343.827
13	420.626	0	786.122	456.185	119.164	30.5815	99.5732	288.832			478.034	647.764	4	260.83	147.04	272.669	129.237	323.044	526.327
15	660.534	4	838.662	751.868	141.665	150.485	81.8337	436.267			481.145	1052.85	4	442.368	237.276	592.144	160.71	431.571	702
17	887.443	32.2406	1013.93	835.93	154.458	104.206	106.033	553.164
Days post implant	PIC										PIC+SIINFEKL
7	71.5278	0	55.296	95.648	26.3672	26.1568	50.5973	50.5283	87.808	17.4829	162.894	78.2954	32	94.5588	39.4768	110.723	69.4959	32
9	215.184	76.5652	218.623	114.532	65.2086	100.101	153.091	94.2955	127.42	5.92618	165.927	40.4168	140.506	212.63	95.0547	248.065	181.871	95.5515
11	443.752	213.256	443.752	108.541	190.539	148.37	289.005	297.309	216.041	21.2543	233.258	177.18	142.445	647.877	94.5596	605.22	425.838	270.672
13	631.607	391.39	670.638	174.457	725.329	362.075	842.58	457.543	435.513	71.5278	305.787	352.485	223.439	1239.02	280.758	1206.84	767.899	593.059
15	974.221	606.776	1213.86	516.235	1302.1	805.919	1165.74	835.097	458.882	228.267
17
Right Tumor	B16F10.9-OVA
Days post implant	mOVA										RIPOd6
7	0	0	0	0	0	0	0	0			0	28.3116	18.1323	0	0	15.0401	22.9266	0	75.4466
9	0	0	0	0	0	0	0	0			0	30.1463	152.425	29.2055	0	22.7496	53.21	27.7383	65.295
11	0	0	0	0	0	0	0	0			0	76.0778	227.444	151.732	0	98.0615	67.6269	57.4182	132.315
13	0	0	0	0	0	0	0	0			0	111.272	264.229	162.344	0	200.725	89.0771	59.1669	190.508
15	4	0	0	0	0	0	0	0			0	132.056	381.776	139.222	108.541	400.882	218.033	111.22	184.917
17	4	0	0	0	4	0	0	0
Days post implant	PIC										PIC+SIINFEKL
7	0	0	55.296	47.0982	84.3668	41.4403	84.0983	88.8652	75.6674	0	113.49	0	0	94.5588	0	0	0	88.1389
9	0	0	114.611	50.2723	36.3538	72.7658	123.837	172.974	77.4271	12.8362	188.966	0	0	102.49	0	0	0	195.538
11	0	22.1809	202.001	53.2482	191.765	147.04	261.796	284.494	201.792	9.37747	225.92	9.30481	40.8732	259.2	0	0	0	303.94
13	0	23.328	547.357	58.9445	226.107	156.809	463.221	385.565	212.912	115.856	557.579	115.856	59.1854	287.965	4	0	0	631.016
15	0	512.096	1090	128.63	323.419	215.99	600	651.262	338.418	117.045
17

## Sheet: Figure 7
FIGURE 7
B.					D.
H3.3K27M					hCD155
Tubulin					Tubulin
E.	Animal weights
	Treatment	Max weight	Sack at weight	Day 0	Day 3	Day 6	Day 9	Day 12	Day 14	Day 15	Day 16	Day 17	Day18	Day 19	Day 20	Day 21	Day 22	Day 23	Day 24	Day 25	Day 26	Day 27	Day 28	Day 29	Day 30	Day 31
	mH3.3	19	16.15	17.4	18.3	18.7	19	17.8	16.2	14.5
	mH3.3	16.5	14.025	15.4	16.3	16.5	16.5	15.1	15.1	13.4
	mH3.3	19.9	16.915	17.7	18.6	18.3	18.3	19.3	19.2	19.1	19.2	19.7	19.8	19.9	19	19.6	19.9	19.5	19.3	19.2	19.4	19.3	19.3	18.5	18.5	18.5 Symptomatic
	mH3.3	19.7	16.745	18.1	19.7	19.7	19.2	19.4	18	17.9	15.7
	mH3.3	16.8	14.28	16.4	16.8	16.6	16.1	14.5	13
	mH3.3	21.8	18.53	18.5	19.9	20.8	20.8	21.3	21.8	21.3	20.7	20.1	19.3	19	18
	mH3.3	23.5	19.975	21.5	22.7	23.1	23.3	23.5	23.4	22	20.7	20.2	20	18
	mH3.3	24.1	20.485	22.4	23.5	23.9	24.1	23.8	23.5	22.8	21.44	19.8
	mH3.3	24.3	20.655	23.8	24.3	24.2	23.9	24.2	21.8	20.4
	mH3.3	23.1	19.635	21.7	22.4	22.6	23.1	22.9	22.7	22.3	21.9	21.6	21.7	20.4 Symptomatic
	mD6	19.7	16.745	19	19.5	19.7	18.6	18.3	16.7
	mD6	19	16.15	18.3	18.8	19	18.9	17.2	16.1
	mD6	19.5	16.575	17.8	19.5	19	19.2	14.5
	mD6	19.5	16.575	19	19.5	19.5	18	18.5	18.3	16.9 Symptomatic
	mD6	19.4	16.49	18.5	19.4	18.9	19.1	18.8	18	17.4	16
	mD6	25.2	21.42	22.6	23.9	24	24.1	25.2	22	20.1
	mD6	24.4	20.74	23.7	23.9	24.4	24.3	24.1	23.4	22.8	22.4	21.6	19 Symptomatic
	mD6	25.6	21.76	24.9	25.4	25.6	25.3	21.6
	mD6	24.5	20.825	23.9	24.2	24.5	24.1	20.3
F.	Animal weights
	Treatment	Max weight	Sack at weight	Day 0	Day 3	Day 6	Day 8	Day 10	Day 11	Day 12	Day 13	Day 14	Day 15	Day 16	Day 17	Day 18	Day 19
	mD6+CD8	20.8	17.68	19.7	20.1	20.8	20.6	20.6	19.9	19.3	18	17.7
	mD6+CD8	25.5	21.675	24.3	24	25.5	25.2	24.9	25	24.4	22.9	22.2	22.6	21
	mD6+CD8	26.6	22.61	25.9	26.2	26.6	26.4	25.8	24.8	24	23.6	23.1	23.4	20.7
	mD6+CD8	24.4	20.74	24.3	24.4	21.3 Symptomatic
	mD6+CD8	24.4	20.74	23.7	24.4	24.1	24	23.4	23	21.8	21.5	21.6	20
	mD6+CD8	27.7	23.545	26.9	27.2	27.7	27.3	27.3	26.6	25.9	24.6	22.9
	mD6+CD8	26.8	22.78	25.1	26.2	26.1	25.5	26.8	25.4	23.6	21.1	21.5
	md6+CD8	22.8	19.38	21.8	21.9	22.8	21.2	21.2	19.8	18.5
	mD6+CD8	20.9	17.765	20.1	20.3	20.9	20.9	20.7	19.5	18.5	18.1	18	16.3
	md6+CD8	21.9	18.615	21.2	21.3	21.6	21.5	21.9	20.9	20.2	20.3	20	19.5	19.2
	mH3.3CD8	19.4	16.49	17.7	18.5	18.8	17.4	18.9	19.4	19.4	19.4	19	18.9	18.9 Symptomatic
	mH3.3CD8	19.1	16.235	18.5	18.3	19.2	18.9	19.1	18.3	17.5	16.6	14.7
	mH3.3CD8	20	17	18.7	19.1	18.1	19.5	20	19.6	19.8	19.6	19.4	19.8	19.8	19.8	17.2	15.5
	mH3.3 CD8	19.4	16.49	18.3	18.9	18.9	19.4	19.2	19	19	18.7	18.8	19	19	18.7	16.9	15.9
	mH3.3 CD8	28.6	24.31	27.3	28.3	28.6	28.5	28.2	28	27.3	26.7	25.3	24.6
	mH3.3 CD8	25.7	21.845	25.1	25.6	25.6	25.7	25.4	24.8	24.4	24.2	23.7	23.1
	mH3.3 CD8	23	19.55	21.5	22.5	23	22.3	22.1	21.1	20.7	19.6
	mH3.3 CD8	20.2	17.17	18.8	19	20.2	19.5	19.8	19.4	18.7
	mH3.3 CD8	23.1	19.635	22.3	22.8	23.1	22.7	22.4	22	21.9	21.7	20.9	21.6	21 Symptomatic
	mH3.3 CD8	22.6	19.21	22.6	21.9		21.4	21.2	20.7	20.2	19.8	20.1	19.2
	mH3.3 CD8	24.1	20.485	22.9	23.6	24.1	23.7	23.9	23.1	22.9	22.1	20.6	19.5

## Sheet: Figure 8
FIGURE 8
A. Human DCs Immunoblots
p-STAT1										p-STAT1
2C					eIF4G1										STAT1					ISG15					Tubulin
0-24 hrs
p-STAT1										p-STAT1
2C					eIF4G1										STAT1					ISG15					Tubulin
36-48 hrs
B. RIPO(H3.3) replication
Hours Post Infection		PFU/cell			C. Activation Markers
	0	0.0113	0.0109
	2	0.0098	0.0065			CD40					CD80					CD86					CCR7					PDL1
	4	0.0047	0.0062		Mock 0	5.9	5.12	7.23	4.25		6.11	5.36	7.93	5.73		49.2	38.2	12	42.5		9.72	11.6	10.6	10.4		14.7	13.9	17.3	7.74
	6	0.0058	0.0048		RIPO(H3.3):
	8	0.0116	0.0107		24	14.9	29.9	10.3	23.9		18.9	27.3	12.7	45.1		60	75.3	62.5	49.7		27.7	74.6	34.2	62		39.6	62.7	46.9	81.9
	10	0.0291	0.0367		36	35	53.3	34.1	54.4		44.9	72.2	42.1	69.5		91.4	93.8	87.7	71.5		56.6	94.6	73.2	83.9		76	92.3	81.7	88.8
	12	0.0291	0.0291		48	44.9	58.7	45.1			52	74	55.1			92.4	95.1	90.2			51.1	95.1	78.9			71.4	92.7	85.5
	24	0.0473	0.0509
	36	0.0509	0.0473
D. Cytokines
		IL1B				IL6				TNFa				CXCL10				IFNL1				IL8
Mock 0		0.98	0	2.27		6.37	5.81	16.46		0	0	1.8		2.92	2.7	3.04		9.59	12.37	14.29		1255.1	456.57	2376.18
Mock 12		0	3.25	0.65		20.06	12.31	40.64		72.9	3.15	60.49		21.33	63.02	62.27		11.81	18.06	13.19		3628.78	4170.66	5812.44
hH3.3K27M 12		0	4.68	2.46		19.12	20.31	67.48		54.2	37.02	153.87		113.54	145.03	174.72		17.79	21.21	21.47		1775.38	2427.41	6986.63
Mock 24		0	2.85	1.15		25.54	10.28	45.34		6	2.06	4.87		52.95	4.87	44.96		11.81	15.65	12.37		5568.55	1627.37	8007.11
hH3.3K27M 24		1.15	2.66	6.12		369.77	278.54	585.8		403.89	272.82	383.64		1807.39	2457.41	11365.5		420.76	136.45	259.03		2403.16	2033.8	12415.5
Mock 36		0	2.46	1.15		26.68	12.78	30.7		3.15	2.34	3.04		27.18	6.97	13.92		7.36	13.74	7.92		4119.86	1793.61	2590.6
hH3.3K27M 36		3.25	5.71	4.47		2469.03	1791.86	1431.71		1080.28	1232.52	1175.2		5962.41	11365.5	11365.5		1909.6	964.91	850.36		4889.94	2303.05	12415.5
Mock 48		0.81	3.05	1.33		49.44	12.14	89.44		2.15	2.34	7.2		66.86	5.46	28.06		12.09	14.01	13.19		7572.38	2094.8	12392.1
hH3.3K27M 48		5.09	1.51	6.95		2327.25	1645.74	13488.6		215.09	631.48	894.21		4223.36	11365.5	3916.84		2089.08	900.47	2835.16		4295.42	2644.07	12415.5
		IL12p70				IFNa2				IFNL2/3				IFNB				IL10				IFNg
Mock 0		2.38	3.13	3.59		2.24	2.66	3.49		49.87	54.74	55.14		8.01	4.59	18.41		1.99	2.38	2.88		1.8	2.88	3.36
Mock 12		3.5	3.87	4.43		3.97	5.2	4.68		45.44	55.4	48.99		7.91	9.63	14.31		5.11	6.53	6.18		2.88	3.68	4.48
hH3.3K27M 12		2.2	5.18	3.87		2.41	5.51	5.3		30.72	59.68	51.73		4.14	22.13	14.06		2.68	5.93	6.43		5.13	7.9	5.3
Mock 24		2.66	4.43	4.34		4.27	3.87	5.73		42.3	39.83	33.36		6.6	11.83	21		4.76	4.45	4.86		4.16	7.41	5.46
hH3.3K27M 24		2.07	17.22	23.19		65.37	9.79	50.29		23.4	32.28	32.06		28.18	5.64	47.61		3.63	8.04	13.12		37.65	15.59	22.73
Mock 36		2.11	2.94	2.85		3.11	3.87	3.97		32.5	30.03	25.85		7.24	5.47	9.42		5.37	5.62	5.62		4.16	4.32	4.32
hH3.3K27M 36		6.1	105.87	64.31		251.95	65.94	93.03		27.63	32.93	27.13		89.65	67.71	69.4		10.01	15.92	15.6		132.25	95.38	87.21
Mock 48		3.5	3.41	2.75		4.78	3.87	5.62		37.4	29.09	25.85		5.81	19.76	9.95		11.36	6.53	8.24		4.16	5.3	5.13
hH3.3K27M 48		3.69	19.62	38.81		275.67	88.89	196.51		32.28	29.09	25.85		71.65	59.04	73.54		12.6	12.6	20.57		257.15	64.87	180.16
F. Coculture assay
	Unstimulated			Unstimulated + TPA			RIPOd6			Peptide			Peptide + TPA			RIPO(H3.3)
	257.52	195.457	111.675	770.664	468.444	580.342	276.369	251.198	286.773	440.692	454.585	396.779	1740.34	1652.37	1522.25	929.74	923.908	997.907
