# Supplementary material for: Genetically stable poliovirus vectors activate dendritic cells and prime antitumor CD8 T cell immunity
Source: Nat Commun. 2020 Jan 27;11:524. doi: 10.1038/s41467-019-13939-z (PMC6985231; doi:10.1038/s41467-019-13939-z)
Supplement: Supplementary file 7 — Source Data File 4 [file 41467_2019_13939_MOESM7_ESM.xlsx]

## Sheet: SF 2+5
FIGURE S2
		pfu/Cell			pfu/Cell
Hours	293			Hela
0	0.212			0.111	0.148	0.111
2	0.0191			0.0207	0.0136	0.0148
4	0.00635			0.0778	0.0926	0.0815
6	0.0212			66.7	40.7	77.8
8	0.106			259	259	111
10	0.106			296	444	111
12	0.141			148	333	333
24	0.141			556
FIGURE S5
FLAG			eIF4G1
rpS6			2C

## Sheet: SF 6
FIGURE S6
A. GMCSF
p-STAT1(Y701)			STAT1			TAP1			ISG15			Tubulin
B. FLT3L
2C			eIF4G			p-STAT1(Y701)			STAT1			TAP1			TAP1			Tubulin
															ISG15
A. GMCSF	Mock				LPS 12				mOVA 12
MHC I	99.9	98	99.9	99	99.8	99.3	99.9	99.5	99.9	90.2	99.9	95.2
MHC II	78.5	61.2	94	97.8	93	78.5	95.9	98.8	88.1	67.2	94.1	96.8
	mOVA 24				mOVA 36				mOVA 48
MHC I	99.9	82.2	99.9	95.1	99.9	96	99.9	96.7	99.9	99.6	99.9	98
MHC II	88.2	69.4	92.8	95.9	89.9	82	95.9	95.7	93.9	78.4	95.7	95.5
B. FLT3L	Mock			LPS 12			mOVA 12			mOVA 24
MHC I	91.9	86.6	85	97.3	97.4	96.1	90.8	85.1	87	93.4	91.8	90.8
MHC II	89.4	79.1	80.6	88.6	75.2	77.2	86.5	77.1	78.8	84.4	77.7	76.8
	mOVA 36			mOVA 48
MHC I	96.5	95.6	94.1	96.5	96	95.9
MHC II	78.6	75.2	72	82.8	75.9	75.8

## Sheet: SF 7
FIGURE S7
A. GMCSF
	Mock 0			Mock 12			LPS 12			mOVA 12			Mock 24
TNFa	110.95	103.89	105.56	140.5	98.57	117.14	9464.59	6328.96	5020.62	92.37	133.52	134.69	70.38	90.85	106.38
IFNg	39.63	53.24	49.51	34.88	34.63	34.25	330.95	232.77	183.61	19.75	40.56	34.25	20.17	34	31.38
IL1B	14.49	15.52	5.85	16.53	15.01	5.85	472.59	301.97	277.01	9.38	18.56	10.4	8.36	12.96	8.87
IL6	307.78	205.46	123.24	319.4	162.73	105.74	6313.74	6313.74	6313.74	196.49	220.69	135.3	145.96	164.24	110.84
IL10	18	5.71	11.37	12.73	4.22	0	195.35	150.73	162.83	7.16	14.07	12.73	7.16	7.16	9.99
CCL2	1754.03	1793.15	1470.8	1086.31	988.95	1278.2	8464.76	7060.25	5968	1848.74	3240.64	3226.05	524.64	852.12	961.15
IL12	4.74	0	0	15.04	0	0	273.25	132.65	113.51	0	10.74	0	0	0	2.65
CXCL1	11.58	3.96	5.85	12.88	2.93	5.16	806.68	281.38	380.62	6.19	4.82	6.19	4.47	2.77	4.99
	mOVA 24			Mock 36			mOVA 36			Mock 48			mOVA 48
TNFa	149.08	128.89	141.54	91.11	137.45	103.89	72.92	121.96	128.89	149.48	153.74	108.38	115.09	123.4	122.63
IFNg	32.66	42.27	33.36	21.33	48.85	29.76	19.89	44.71	35.77	32.15	52.24	26.76	23.43	40.86	30.09
IL1B	14.49	19.57	8.36	15.01	20.58	8.87	6.35	19.07	9.89	18.06	28.93	7.86	13.98	19.57	9.38
IL6	325.97	230.73	126.28	230.34	219.3	100.07	170.28	224.84	147.75	351.36	286.35	108.42	286.9	226.02	119.46
IL10	5.71	14.07	12.73	7.16	7.16	0	0	2.69	7.16	19.29	23.06	2.69	5.71	2.69	5.71
CCL2	2851.58	3297.42	3109.31	399.67	958.92	709.63	1673.4	2309.5	3062.1	420.83	521.48	499.12	2433.28	2520.84	3002.36
IL12	12.29	3.33	2.65	0	0	0	0	0	0	25.4	10.74	0	0	0	0
CXCL1	11.25	4.13	5.85	7.73	3.44	5.85	2.77	3.1	4.99	13.21	6.88	6.71	6.88	3.44	4.3
B. FLT3L
	Mock 0			Mock 12			LPS 12			mOVA 12			Mock 24
TNFa	4.9	3.04	0	4.48	2.43	0	816.34	1617.41	1345.51	3.45	3.86	11.11	6.69	3.04	9.82
IFNg	1.49	0	0	0	0	0	7.14	7.37	0	0	0	0	0	0	0
IL1B	39.95	3.87	19.02	4.95	3.87	18	44.02	31.56	17.67	15.51	17.37	23.78	7.9	3.87	28.77
IL-6	29.22	0	7.15	0	0	6.77	1496.79	1853.5	1364.92	4.43	10.07	16.4	0	0	12.23
IL-10	66.01	0	12.01	0	0	11.8	157.17	176.74	46.65	0	13.77	16.74	0	2.63	17.46
CCL2	0	0	0	0	0	0	72.61	450.29	266	0	0	10.83	0	0	13.51
IL12	9.12	0	0	0	0	0	72.75	80.55	10.1	0	0	13.79	0	0	11.43
CXCL1	4.93	0	0	0	0	6.2	88.1	155.78	120.32	2.2	2.65	15.47	6.96	0	17.91
GMCSF	42.82	2.07	0	2.07	2.07	0	36.26	33.19	9.81	0	0	0	0	0	0
	mOVA 24			Mock 36			mOVA 36			Mock 48			mOVA 48
TNFa	30.77	9.25	18.48	14.79	6.57	9.77	100.55	88.09	23.15	6.57	6.98	12.43	72.31	60.53	43.42
IFNg	1.13	0	0	0	0	0	0	1.58	0	0	0	0	1.67	0	0
IL1B	34.95	6.92	17.67	40.77	13.64	10.89	35.79	22.81	17.33	31.56	8.87	54.58	63.33	25.48	29.72
IL-6	58.18	13.43	34.61	21.11	7.06	4.46	172.76	122.09	50.53	16.38	8.56	42.58	158.67	131.65	97.14
IL-10	46.46	2.63	10.57	33.48	24.65	0	173.91	90.65	17.46	0	17.98	31.77	126.61	56.46	18.94
CCL2	8.28	2.5	10.83	5.82	8.28	0	46.17	72.96	16.33	16.88	45.56	20.04	46.77	90.38	34.3
IL12	0	0	10.3	0	0	0	0	4.47	0	0	0	14.46	4.47	0	11.74
CXCL1	8.73	0	15.08	25.65	3.56	6.99	14.69	10.69	11.79	20.64	7.63	41.4	13.66	7.63	16.88
GMCSF	21.98	0	0	9.17	8.44	0	14.51	22.52	0	0	0	12.41	27.59	0	0

## Sheet: SF 12 + 14 + 16
FIGURE S12
pfu/mg	day	WT Mice		hCD155-tg Mice
	0	15720.5	19090.9	5940.59	13300.5
	0.5	280.374	403.587	4225.35	7109
	1	7.88177	10.5263	117.073	174.757
	2	1.64179	1.65	121.212	29.2683
	4	0	0	0.45	50.7692
	7	0	0	0	0
FIGURE S14
RIPOd6		1772	2026.67	1638	1938	1306.67	876.667	1049.33	1404	887.333
PIC		1438.67	1787.33	1256.67
PIC + SIINFEKL		2125.33	2362.67	2389.33	2378.67	1917.33	1475.33	2040	1984	2204
RIPOd6 + SIINFEKL		1894	1758.67	1450	1562	1487.33	1700	1902	1566.67	1590.67
mOVA2		1625.33	1558.67	1564	1413.33	1406	1260	2040.67	1570.67	1464.67	2040.67
FIGURE S16
	MOG			SIINFEKL
RIPOd6	0	0		4.66667	1.33333
mOVA2	12	0	16	179.333	6.66667	105.333

## Sheet: SF 18
FIGURE S18
Days	mOVA2
7	0	0	0	0	0	0	0	0	0	0
9	0	0	0	0	0	0	0	0	0	0
11	0	0	0	0	0	0	0	0	0	0
13	0	0	0	0	0	0	7.17612	4.0603	0	0
15	0	12.9647	0	0	0	0	9.17633	59.1206	0	0
17	0	28.8929	0	0	0	6.58135	21.7064	65.0869	0	7.8125
19	18.7039	123.406	0	0	0	37.4362	95.6419	154.753	0	35.7367
21	34.88	221.003	24.6402	0	0	81.4313	97.1333	325.857	0	76.5652
23	87.745	440.523	47.6173	0	0	172.104	216.684	365.938	0	69.629
25	86.3005	620.332	228.245	9.71875	0	235.781	224.819	389.789	7.8125	76.2242
27	107.125	756.582	252.108	21.4375	7.8125	855.596	337.075	449.955	7.8125	85.9398
29	121.78	942.102	333.583	13.86	7.8125	1247.26	632.15	432.877	64.0555	104.792
31	182.731	1398.93	506.825	13.5	7.8125		677.939	435.478	50.2388	105.854
33	498.149		922.76	7.8125	0		1651.56	624.305	17.5706	318.533
35	769.104		1340.33	17.5628	7.8125			910.525	28.5333	195.209
37	916.258			13.5	13.7718			1157.3	48.9861	402.849
39	1159.38			20.1989	16.8491				53.2908	496.876
41				107.26	15.1173				111.107	912.87
43				135.972	25.3265				149.695	1694.92
45				204.259	18.5283				138.889
49				454.873	7.8125				569.364
54				930.433	40.3108				1386.07
60				2063.4	64.7771
72					900
Days	DMEM										mIDH2
7	0	17.8052	0	0	0	21.1778	0	20.1144	0	0	0	0	40.1759	17.5835	0	0	0
9	20.3763	42.8535	5.86921	0	13.3203	64.9257	0	8.22163	0	0	5.3347	9.633	22.9492	21.964	0	6.25907	0
11	56.5232	68.6941	7.2893	0	24.5749	140.689	0	11.2732	0	8.80508	21.4187	4.8377	18.5562	60.9684	6.0835	12.5245	0
13	91.2814	135.002	22.9981	6.4856	63.6792	224.614	14.9118	21.3362	0	44.7618	24.8263	0	39.0173	102.547	13.8251	13.479	9.62489
15	200.195	159.306	34.0247	15.4754	145.435	228.039	30.194	61.9649	20.1592	113.847	45.8162	13.3955	59.322	164.97	34.3414	99.2592	65.375
17	340.084	238.19	74.6377	31.1069	224.62	354.389	42.8831	59.5007	59.1375	130.046	87.5921	0	82.1551	107.655	24.4387	89.0626	120.813
19	639.425	572.388	186.526	81.8337	493.693	539.928	61.9993	105.98	90.8764	172.974	228.543	56.105	237.64	178.879	173.92	239.499	182.731
21	901.41	1189.36	220.356	127.743	496.628	738.548	49.2142	203.061	165.687	154.619	282.435	21.6834	311.143	452.964	81.7952	212.585	194.655
23	1080.93		337.263	445.84	987.74	1270.76	22.3599	470.691	215.207	391.889	687.871	35.7367	680.481	633.689	89.177	329.379	254.805
25			593.824	625.901	1342.34		46.5639	775.597	343.605	487.565	1090.91	120.352	1132.48	808.836	216.172	769.897	383.197
27			1046.73	1514.18			138.976	1088.65	629.16	750.455		95.8828		1060.91	236.552	1130.4	393.028
29							185.847		1309.55	1118.84		96.2317			292.139		744.82
31							277.221					172.215			540.093		1080.68
33							576.443					185.293			783.093
35							1432.11					221.862			1110.66
37												532.739
39												759.565
41												1502.7
43
45
49
54
60
72

## Sheet: SF 20
FIGURE S20
A.	2C			eIF4G1				p-STAT1(Y701)			STAT1			TAP1				ISG15			Tubulin
0-24
36-48
B.	MHC I
	Mock 0	100	100	99.9	100
	RIPO(H3.3) 12	99.9	100	100	99.9
	RIPO(H3.3) 24	100	100	99.9	100
	RIPO(H3.3) 36	100	100	100	100
	RIPO(H3.3) 48	100	100	100

## Sheet: SF 21
FIGURE S21
		IL-1B
	Time	Mock			RIPO(H3.3)
	0	0.98	0	2.27
	12	0	3.25	0.65	0	4.68	2.46
	24	0	2.85	1.15	1.15	2.66	6.12
	36	0	2.46	1.15	3.25	5.71	4.47
	48	0.81	3.05	1.33	5.09	1.51	6.95
		IL-8
	Time	Mock			RIPO(H3.3)
	0	1255.1	456.57	2376.18
	12	3628.78	4170.66	5812.44	1775.38	2427.41	6986.63
	24	5568.55	1627.37	8007.11	2403.16	2033.8	12415.5
	36	4119.86	1793.61	2590.6	4889.94	2303.05	12415.5
	48	7572.38	2094.8	12392.1	4295.42	2644.07	12415.5
		IL-10
	Time	Mock			RIPO(H3.3)
	0	1.99	2.38	2.88
	12	5.11	6.53	6.18	2.68	5.93	6.43
	24	4.76	4.45	4.86	3.63	8.04	13.12
	36	5.37	5.62	5.62	10.01	15.92	15.6
	48	11.36	6.53	8.24	12.6	12.6	20.57
		IFNL2/3
	Time	Mock			RIPO(H3.3)
	0	49.87	54.74	55.14
	12	45.44	55.4	48.99	30.72	59.68	51.73
	24	42.3	39.83	33.36	23.4	32.28	32.06
	36	32.5	30.03	25.85	27.63	32.93	27.13
	48	37.4	29.09	25.85	32.28	29.09	25.85
